# Supplementary material for: Factor Structure and Validation of the Undergraduate Teaching Faculty Investment Questionnaire
Source: Front Psychol. 2021 Jan 27;11:593571. doi: 10.3389/fpsyg.2020.593571 (PMC7873296; doi:10.3389/fpsyg.2020.593571)
Supplement: Supplementary file 1 [file Data_Sheet_1.ZIP]

Archive with 6 entries (5 files):
- data files 20200809/CFA results.AmosOutput
- data files 20200809/EFA&relability results.spv
- data files 20200809/convergent validity.spv
- data files 20200809/formal data(N=278).sav
- data files 20200809/initial dataú¿N=338ú⌐.sav
- data files 20200809/
